# Supplementary material for: Seawater Membrane Distillation Coupled with Alkaline Water Electrolysis for Hydrogen Production: Parameter Influence and Techno-Economic Analysis
Source: Membranes (Basel). 2025 Feb 11;15(2):60. doi: 10.3390/membranes15020060 (PMC11857186; doi:10.3390/membranes15020060)
Supplement: Supplementary file 1 [file membranes-15-00060-s001.zip]

Archive with 1 entries (1 files):
- membranes-3343441-supplementary.pdf
